# Supplementary material for: Hydrogels improved parsley (Petroselinium crispum(Mill.) Nyman) growth and development under water deficit stress
Source: PeerJ. 2023 Mar 23;11:e15105. doi: 10.7717/peerj.15105 (PMC10040180; doi:10.7717/peerj.15105)
Supplement: Supplemental Information 1 — Raw data shows that 50% hydrogel application gives better results than full irrigation conditions at parsley growing. [file peerj-11-15105-s001.xls]

## Sheet: Parsley & Hydrogel
Replication	Irrigation	Hydrogel	Root Length	Root Width	Leaf length	Leaf Width	Main Stem length	Tillers
1	I1	Hydrogel 0	6.5	0.3	2.9	2.3	14.9	3
1	I1	Hydrogel 50	9.7	3.5	4.9	3.2	17	4
1	I1	Hydrogel 75	3.9	0.2	0.9	1.5	6.2	1
1	I1	Hydrogel 100	0	0	0	0	0	0
1	I2	Hydrogel 0	6.5	0.3	2.9	2.3	14.9	3
1	I2	Hydrogel 50	4.7	0.6	1.9	1.1	10.2	2
1	I2	Hydrogel 75	1.9	0.2	0.3	0.4	1.5	1
1	I2	Hydrogel 100	0	0	0	0	0	0
2	I1	Hydrogel 0	6.8	0.4	3.2	2	12.7	2
2	I1	Hydrogel 50	9.9	4.2	5.3	4.1	19	4
2	I1	Hydrogel 75	3.1	0.1	0.8	1.8	5.3	1
2	I1	Hydrogel 100	0	0	0	0	0	0
2	I2	Hydrogel 0	6.8	0.4	3.2	2	12.7	2
2	I2	Hydrogel 50	4.8	0.4	2.4	1.3	11.3	2
2	I2	Hydrogel 75	2.3	0.2	0.2	0.6	1.2	1
2	I2	Hydrogel 100	0	0	0	0	0	0
3	I1	Hydrogel 0	6.3	0.3	2.4	2.3	14.6	3
3	I1	Hydrogel 50	10.2	3.8	4.6	3.5	18	5
3	I1	Hydrogel 75	2.7	0.2	1.1	1.6	5.1	1
3	I1	Hydrogel 100	0	0	0	0	0	0
3	I2	Hydrogel 0	6.3	0.3	2.4	2.3	14.6	3
3	I2	Hydrogel 50	5.9	0.5	1.2	1.5	14.6	3
3	I2	Hydrogel 75	1.8	0.1	0.3	0.5	1.3	1
3	I2	Hydrogel 100	0	0	0	0	0	0
